# Supplementary material for: Avian influenza virus circulation and immunity in a wild urban duck population prior to and during a highly pathogenic H5N1 outbreak
Source: Vet Res. 2024 Nov 22;55:154. doi: 10.1186/s13567-024-01397-5 (PMC11585116; doi:10.1186/s13567-024-01397-5)
Supplement: Supplementary file 1 — Additional file 1. Detailed records for samples from ducks that were used in this study. Samples from the 2011–2012 period were no longer available, therefore the previously published data [38] were used and are presented as only anti-NP antibody-positive or -negative. [file 13567_2024_1397_MOESM1_ESM.xlsx]

## Sheet: Sheet1
Sample ID	CWS Band Number / Other ID	Species	Age	Sex	Location	Latitude	Longitude	Sampling Date	Week of Year Since 1 January 2022	Sampling/Bird Notes	IAV RNA Result	IAV Ct Value	IAV Subtype	IDEXX anti-NP ELISA S/N Ratio (cut-off <=0.5)	IDEXX Result	CFIA-NCFAD anti-NP cELISA Percent Inhibition (cut-off >=30%)	CFIA-NCFAD anti-NP Result	CFIA-NCFAD anti-H5 cELISA Percent Inhibition (cut-off >=35%)	CFIA-NCFAD anti-H5 Result	Anti-NP Antibody Result	Anti-H5 Antibody Result
NL11-GR704	1927-07624	ABDU	AHY	M	Mundy Pond	47.5506	-52.7408	2011-10-24	NA		UNK									Negative
NL11-GR705	1927-07625	ABDU	AHY	M	Mundy Pond	47.5506	-52.7408	2011-10-24	NA		UNK									Positive
NL11-GR706	1927-07626	ABDU	AHY	M	Mundy Pond	47.5506	-52.7408	2011-10-24	NA		UNK									Negative
NL11-GR707	1927-07627	MALL	AHY	M	Mundy Pond	47.5506	-52.7408	2011-10-24	NA		UNK									Positive
NL11-GR708	1867-31744	MALL	AHY	M	Mundy Pond	47.5506	-52.7408	2011-10-24	NA		UNK									Negative
NL11-GR709	1927-07628	ABDU	AHY	F	Mundy Pond	47.5506	-52.7408	2011-10-24	NA		UNK									Positive
NL11-GR710	1927-07566	ABDU	AHY	M	Mundy Pond	47.5506	-52.7408	2011-10-24	NA		UNK									Positive
NL11-GR711	1927-07629	ABDU	AHY	M	Mundy Pond	47.5506	-52.7408	2011-10-24	NA		UNK									Positive
NL11-GR712	1086-52973	NOPI	HY	M	Commonwealth Pond	47.5008	-52.7897	2011-10-24	NA		UNK									Positive
NL11-GR713	1927-07630	ABDU	HY	M	Commonwealth Pond	47.5008	-52.7897	2011-10-24	NA		UNK									Negative
NL11-GR714	1827-40223	ABDU	AHY	M	Commonwealth Pond	47.5008	-52.7897	2011-10-24	NA		UNK									Positive
NL11-GR718	1927-07632	ABDX	HY	M	Quidi Vidi	47.5792	-52.6996	2011-10-27	NA		UNK									Negative
NL11-GR591	1927-07633	MALL	AHY	M	Quidi Vidi	47.5792	-52.6996	2011-11-02	NA		UNK									Negative
NL11-GR598	1927-07634	ABDX	HY	M	Quidi Vidi	47.5792	-52.6996	2011-11-02	NA		UNK									Negative
NL11-GR599	1927-07635	ABDX	AHY	M	Quidi Vidi	47.5792	-52.6996	2011-11-02	NA		UNK									Negative
NL11-GR600	1927-07636	ABDX	HY	M	Quidi Vidi	47.5792	-52.6996	2011-11-02	NA		UNK									Negative
NL11-GR602	1927-07566	ABDU	AHY	M	Mundy Pond	47.5506	-52.7408	2011-11-03	NA		UNK									Positive
NL11-GR603	1927-07637	ABDX	AHY	M	Mundy Pond	47.5506	-52.7408	2011-11-03	NA		UNK									Negative
NL11-GR604	1927-07638	ABDU	HY	M	Mundy Pond	47.5506	-52.7408	2011-11-03	NA		UNK									Negative
NL11-GR605	1927-07639	ABDU	AHY	F	Mundy Pond	47.5506	-52.7408	2011-11-03	NA		UNK									Positive
NL11-DF005	1867-31767	ABDU	AHY	M	Commonwealth Pond	47.5008	-52.7897	2011-11-21	NA		UNK									Positive
NL11-DF006	1927-07642	ABDU	AHY	M	Commonwealth Pond	47.5008	-52.7897	2011-11-21	NA		UNK									Positive
NF11-DF013	1927-07643	MALL	AHY	F	Quidi Vidi	47.5792	-52.6996	2011-11-25	NA		UNK									Negative
NF11-DF017	1867-31565	MALL	AHY	M	Quidi Vidi	47.5792	-52.6996	2011-11-25	NA		UNK									Positive
NF11-DF019	1927-07644	ABDU	AHY	M	Topsail Pond	47.5244	-52.9034	2011-12-02	NA		UNK									Positive
NF11-DF020	1927-07645	ABDU	AHY	F	Topsail Pond	47.5244	-52.9034	2011-12-02	NA		UNK									Negative
NF11-DF021	1927-07646	ABDU	AHY	M	Topsail Pond	47.5244	-52.9034	2011-12-02	NA		UNK									Positive
NF11-DF022	1927-07647	ABDU	HY	F	Topsail Pond	47.5244	-52.9034	2011-12-02	NA		UNK									Negative
NF11-DF023	1927-07648	ABDU	AHY	M	Topsail Pond	47.5244	-52.9034	2011-12-02	NA		UNK									Negative
NF11-DF024	1927-07620	ABDX	HY	M	Commonwealth Pond	47.5008	-52.7897	2011-12-02	NA		UNK									Negative
NL11-DF030	1927-07649	ABDU	ASY	M	Mundy Pond	47.5506	-52.7408	2012-01-06	NA		UNK									Positive
NL11-DF031	1867-31583	ABDU	ASY	M	Mundy Pond	47.5506	-52.7408	2012-01-06	NA		UNK									Positive
NL11-DF032	1927-07638	ABDU	ASY	M	Mundy Pond	47.5506	-52.7408	2012-01-06	NA		UNK									Negative
NL11-DF038	1867-31684	ABDU	ASY	M	Bowring Park	47.5289	-52.7459	2012-01-06	NA		UNK									Negative
NL11-DF039	1927-07650	ABDU	ASY	M	Bowring Park	47.5289	-52.7459	2012-01-06	NA		UNK									Positive
NL11-DF041	1927-07652	MALL	ASY	M	Bowring Park	47.5289	-52.7459	2012-01-06	NA		UNK									Positive
NL11-DF044	1927-07655	MALL	AHY	F	Bowring Park	47.5289	-52.7459	2012-01-06	NA		UNK									Positive
NL11-DF117	1927-07686	MALL	ASY	M	Quidi Vidi	47.5792	-52.6996	2012-02-15	NA		UNK									Positive
NL12-AIV1319	1927-07823	ABDU	HY	M	Quidi Vidi	47.5792	-52.6996	2012-11-29	NA		UNK			0.528951	Negative					Negative
NL12-AIV1320	1927-07824	MALL	HY	M	Quidi Vidi	47.5792	-52.6996	2012-11-29	NA		UNK			0.847157	Negative					Negative
NL12-AIV1321	1927-07825	MALL	AHY	M	Quidi Vidi	47.5792	-52.6996	2012-11-29	NA		UNK			0.37976	Positive			22.9455	Negative	Positive	Negative
NL12-AIV1322	1927-07826	ABDU	HY	M	Quidi Vidi	47.5792	-52.6996	2012-11-29	NA		UNK			0.840897	Negative					Negative
NL12-AIV1323	1927-07827	ABDU	AHY	F	Quidi Vidi	47.5792	-52.6996	2012-11-29	NA		UNK			0.966093	Negative					Negative
NL12-AIV1324	1927-07828	ABDU	AHY	M	Quidi Vidi	47.5792	-52.6996	2012-11-29	NA		UNK			0.912885	Negative					Negative
NL12-AIV1325	1086-53000	NOPI	HY	M	Mundy Pond	47.5506	-52.7408	2012-11-29	NA		UNK			1.01617	Negative					Negative
NL12-AIV1326	1867-31515	ABDU	AHY	M	Mundy Pond	47.5506	-52.7408	2012-11-29	NA	First banded in Sep 2009 - Mundy Pond	UNK			0.532081	Negative					Negative
NL12-AIV1327	1927-07829	ABDU	AHY	F	Mundy Pond	47.5506	-52.7408	2012-11-29	NA		UNK			0.87011	Negative					Negative
NL12-AIV1332	1196-13401	NOPI	HY	F	Bowring Park	47.5289	-52.7459	2012-11-29	NA		UNK			0.584246	Negative					Negative
NL12-AIV1333	1196-13402	NOPI	AHY	M	Bowring Park	47.5289	-52.7459	2012-11-29	NA		UNK			0.856547	Negative					Negative
NL12-AIV1334	1196-13403	NOPI	HY	F	Bowring Park	47.5289	-52.7459	2012-11-29	NA		UNK			0.437141	Positive			33.2212	Negative	Positive	Negative
NL12-AIV1335	1196-13404	NOPI	AHY	F	Bowring Park	47.5289	-52.7459	2012-11-29	NA		UNK			0.862806	Negative					Negative
NL12-AIV1336	1196-13405	NOPI	AHY	F	Bowring Park	47.5289	-52.7459	2012-11-29	NA		UNK			0.713615	Negative					Negative
NL12-AIV1337	1086-52952	NOPI	AHY	F	Bowring Park	47.5289	-52.7459	2012-11-29	NA		UNK			0.719875	Negative					Negative
NL12-AIV1338	1196-13406	NOPI	HY	F	Bowring Park	47.5289	-52.7459	2012-11-29	NA	First banded in Sep 2010 - Commonwealth Pond	UNK			0.336985	Positive			-44.7522	Negative	Positive	Negative
NL12-AIV1340	1927-07834	MALL	HY	F	Quidi Vidi	47.5792	-52.6996	2012-12-13	NA		UNK			0.86072	Negative					Negative
NL12-AIV1341	1927-07835	MALL	HY	F	Quidi Vidi	47.5792	-52.6996	2012-12-13	NA		UNK			0.728221	Negative					Negative
NL12-AIV1342	1927-07836	MALL	AHY	M	Quidi Vidi	47.5792	-52.6996	2012-12-13	NA		UNK			0.85759	Negative					Negative
NL12-AIV1343	1927-07631	ABDU	AHY	M	Quidi Vidi	47.5792	-52.6996	2012-12-13	NA	First banded in Oct 2011 - Quidi Vidi	UNK			0.319249	Positive			-3.4562	Negative	Positive	Negative
NL12-AIV1344	1927-07837	ABDU	AHY	F	Mundy Pond	47.5506	-52.7408	2012-12-13	NA		UNK			0.304643	Positive			35.0459	Positive	Positive	Positive
NL12-AIV1345	1927-07838	ABDU	AHY	M	Mundy Pond	47.5506	-52.7408	2012-12-13	NA		UNK			0.37663	Positive			23.4244	Negative	Positive	Negative
NL12-AIV1346	1927-07839	ABDU	AHY	M	Mundy Pond	47.5506	-52.7408	2012-12-13	NA		UNK			0.648931	Negative					Negative
NL12-AIV1353	1547-38859	ABDU	ASY	M	Quidi Vidi	47.5792	-52.6996	2013-01-04	NA	First banded in Sept 2007 - Quidi Vidi	UNK			0.293166	Positive			7.33791	Negative	Positive	Negative
NL12-AIV1403	1927-07867	ABDU	ASY	F	Bowring Park	47.5289	-52.7459	2013-01-31	NA		UNK			0.346375	Positive			31.2023	Negative	Positive	Negative
NL12-AIV1404	1927-07868	MBDX	SY	F	Bowring Park	47.5289	-52.7459	2013-01-31	NA		UNK			0.763693	Negative					Negative
NL12-AIV1405	1927-07869	ABDX	ASY	F	Bowring Park	47.5289	-52.7459	2013-01-31	NA		UNK			0.766823	Negative					Negative
NL12-AIV1406	1867-31569	ABDU	ASY	M	Bowring Park	47.5289	-52.7459	2013-01-31	NA	First banded in Oct 2009 - Commonwealth Pond	UNK			0.423579	Positive			18.6748	Negative	Positive	Negative
NL12-AIV1407	1827-40145	ABDU	ASY	F	Bowring Park	47.5289	-52.7459	2013-01-31	NA	First banded in Oct 2008 - Mundy Pond	UNK			0.75013	Negative					Negative
NL12-AIV1408	1927-07870	ABDU	ASY	M	Bowring Park	47.5289	-52.7459	2013-01-31	NA		UNK			0.76265	Negative					Negative
NL12-AIV1409	1927-07871	ABDU	ASY	F	Bowring Park	47.5289	-52.7459	2013-01-31	NA		UNK			0.77204	Negative					Negative
NL12-AIV1410	1927-07872	ABDX	SY	M	Bowring Park	47.5289	-52.7459	2013-01-31	NA		UNK			0.836724	Negative					Negative
NL12-AIV1411	1927-07873	ABDU	SY	F	Bowring Park	47.5289	-52.7459	2013-01-31	NA		UNK			0.328638	Positive			21.3796	Negative	Positive	Negative
NL12-AIV1412	1927-07874	ABDX	ASY	M	Bowring Park	47.5289	-52.7459	2013-01-31	NA		UNK			0.591549	Negative					Negative
NL12-AIV1427	1547-38949	ABDX	ASY	M	Bowring Park	47.5289	-52.7459	2013-02-20	NA	First banded in Jan 2009 - Bowring Park	UNK			0.737611	Negative					Negative
NL12-AIV1433	1927-07880	ABDU	SY	F	Quidi Vidi	47.5792	-52.6996	2013-02-28	NA		UNK			0.485133	Positive			37.3496	Positive	Positive	Positive
NL13-AIV597	1927-07896	MALX	HY	M	Commonwealth Pond	47.5008	-52.7897	2013-09-11	NA		UNK			0.809598	Negative					Negative
NL13-AIV598	1927-07897	MALL	HY	F	Commonwealth Pond	47.5008	-52.7897	2013-09-11	NA		UNK			0.691706	Negative					Negative
NL13-AIV599	1927-07898	ABDU	HY	F	Commonwealth Pond	47.5008	-52.7897	2013-09-11	NA		UNK			0.788732	Negative					Negative
NL13-AIV600	1927-07899	ABDU	AHY	F	Commonwealth Pond	47.5008	-52.7897	2013-09-11	NA		UNK			0.876369	Negative					Negative
NL13-AIV601	1927-07863	MALL	HY	M	Commonwealth Pond	47.5008	-52.7897	2013-09-13	NA		UNK			1.15284	Negative					Negative
NL13-AIV602	1927-07900	ABDU	HY	F	Commonwealth Pond	47.5008	-52.7897	2013-09-13	NA		UNK			0.967136	Negative					Negative
NL13-AIV603	1927-07901	ABDU	HY	M	Commonwealth Pond	47.5008	-52.7897	2013-09-16	NA		UNK			0.47157	Positive			11.531	Negative	Positive	Negative
NL13-AIV800	1927-07902	ABDU	AHY	M	Commonwealth Pond	47.5008	-52.7897	2013-09-16	NA		UNK			0.979656	Negative					Negative
NL13-AIV801	1927-07903	ABDU	HY	M	Commonwealth Pond	47.5008	-52.7897	2013-09-17	NA		UNK			0.821075	Negative					Negative
NL13-AIV802	1927-07904	ABDU	AHY	F	Commonwealth Pond	47.5008	-52.7897	2013-09-17	NA		UNK			0.805425	Negative					Negative
NL13-AIV803	1927-07905	ABDU	HY	F	Commonwealth Pond	47.5008	-52.7897	2013-09-18	NA		UNK			0.849244	Negative					Negative
NL13-AIV804	1927-07906	ABDU	HY	M	Commonwealth Pond	47.5008	-52.7897	2013-09-18	NA		UNK			0.432968	Positive			4.73664	Negative	Positive	Negative
NL13-AIV805	1927-07907	ABDU	AHY	F	Commonwealth Pond	47.5008	-52.7897	2013-09-19	NA		UNK			0.806468	Negative					Negative
NL13-AIV806	1927-07908	ABDU	AHY	M	Commonwealth Pond	47.5008	-52.7897	2013-09-20	NA		UNK			0.724048	Negative					Negative
NL13-AIV807	1927-07909	ABDU	AHY	F	Commonwealth Pond	47.5008	-52.7897	2013-09-20	NA		UNK			0.824204	Negative					Negative
NL13-AIV809	1927-07910	MALL	HY	F	Commonwealth Pond	47.5008	-52.7897	2013-10-02	NA		UNK			0.141888	Positive			9.27915	Negative	Positive	Negative
NL13-AIV810	1927-07911	ABDU	AHY	F	Commonwealth Pond	47.5008	-52.7897	2013-10-02	NA		UNK			0.934794	Negative					Negative
NL13-AIV811	1927-07912	MALL	HY	M	Commonwealth Pond	47.5008	-52.7897	2013-10-02	NA		UNK			0.378717	Positive			3.42953	Negative	Positive	Negative
NL13-AIV812	1927-07888	ABDU	HY	M	Commonwealth Pond	47.5008	-52.7897	2013-10-04	NA		UNK			0.998435	Negative					Negative
NL13-AIV813	1927-07913	ABDU	HY	M	Commonwealth Pond	47.5008	-52.7897	2013-10-04	NA		UNK			1.02243	Negative					Negative
NL13-AIV814	1927-07914	ABDU	AHY	M	Commonwealth Pond	47.5008	-52.7897	2013-10-04	NA		UNK			1.02131	Negative					Negative
NL13-AIV815	1927-07915	ABDU	HY	F	Commonwealth Pond	47.5008	-52.7897	2013-10-07	NA		UNK			1.00799	Negative					Negative
NL13-AIV816	1927-07913	ABDU	HY	M	Commonwealth Pond	47.5008	-52.7897	2013-10-09	NA		UNK			0.889876	Negative					Negative
NL13-AIV817	1927-07916	ABDU	AHY	F	Commonwealth Pond	47.5008	-52.7897	2013-10-09	NA		UNK			0.4254	Positive			-20.629	Negative	Positive	Negative
NL13-AIV818	1927-07917	ABDU	AHY	M	Commonwealth Pond	47.5008	-52.7897	2013-10-10	NA		UNK			0.49556	Positive			-13.6146	Negative	Positive	Negative
NL13-AIV819	1927-07918	ABDU	AHY	M	Commonwealth Pond	47.5008	-52.7897	2013-10-10	NA		UNK			0.841918	Negative					Negative
NL13-AIV820	1927-07919	MALX	HY	M	Commonwealth Pond	47.5008	-52.7897	2013-10-10	NA		UNK			0.777087	Negative					Negative
NL13-AIV827	1927-07800	ABDU	AHY	F	Bowring Park	47.5289	-52.7459	2013-10-31	NA		UNK			0.813499	Negative					Negative
NL13-AIV828	1927-07802	ABDU	AHY	F	Bowring Park	47.5289	-52.7459	2013-10-31	NA		UNK			0.713615	Negative					Negative
NL13-AIV829	1927-07807	ABDU	AHY	M	Bowring Park	47.5289	-52.7459	2013-10-31	NA		UNK			0.907638	Negative					Negative
NL13-AIV830	1927-07859	ABDU	AHY	M	Bowring Park	47.5289	-52.7459	2013-10-31	NA		UNK			0.581705	Negative					Negative
NL13-AIV831	1927-07869	ABDU	AHY	M	Bowring Park	47.5289	-52.7459	2013-10-31	NA		UNK			0.500888	Negative					Negative
NL13-AIV832	1927-07920	ABDU	AHY	M	Bowring Park	47.5289	-52.7459	2013-10-31	NA		UNK			0.256651	Positive			9.14973	Negative	Positive	Negative
NL13-AIV843	N/A	ABDU	AHY	M	Animal Health	47.5151	-52.782	2013-11-01	NA		UNK			0.516874	Negative					Negative
NL13-AIV771	1927-07930	ABDU	HY	F	Bowring Park	47.5289	-52.7459	2013-11-04	NA		UNK			0.657194	Negative					Negative
NL13-AIV772	1927-07931	ABDU	HY	F	Bowring Park	47.5289	-52.7459	2013-11-04	NA		UNK			1.04747	Negative					Negative
NL13-AIV844	1927-07922	ABDU	AHY	M	Bowring Park	47.5289	-52.7459	2013-11-04	NA		UNK			0.111633	Positive			42.3968	Positive	Positive	Positive
NL13-AIV846	1867-31703	ABDU	AHY	F	Bowring Park	47.5289	-52.7459	2013-11-04	NA		UNK			0.292185	Positive			-4.93076	Negative	Positive	Negative
NL13-AIV848	1927-07925	ABDU	AHY	M	Bowring Park	47.5289	-52.7459	2013-11-04	NA		UNK			0.552398	Negative					Negative
NL13-AIV849	1927-07926	ABDU	AHY	M	Bowring Park	47.5289	-52.7459	2013-11-04	NA		UNK			1.03704	Negative					Negative
NL13-AIV775	1927-07932	ABDU	AHY	F	Bowring Park	47.5289	-52.7459	2013-11-18	NA		UNK			1.06834	Negative					Negative
NL13-AIV776	1927-07933	ABDU	HY	M	Bowring Park	47.5289	-52.7459	2013-11-18	NA		UNK			1.26239	Negative					Negative
NL13-AIV777	1927-07809	ABDU	AHY	M	Bowring Park	47.5289	-52.7459	2013-11-18	NA		UNK			0.840897	Negative					Negative
NL13-AIV778	1927-07934	ABDU	HY	F	Bowring Park	47.5289	-52.7459	2013-11-18	NA		UNK			0.707355	Negative					Negative
NL13-AIV888	1927-07926	ABDU	AHY	M	Bowring Park	47.5289	-52.7459	2013-11-19	NA		UNK			0.889932	Negative					Negative
NL13-AIV889	1927-07935	ABDU	AHY	M	Bowring Park	47.5289	-52.7459	2013-11-19	NA		UNK			0.390193	Positive			71.7743	Positive	Positive	Positive
NL13-AIV890	1927-07936	ABDU	AHY	M	Bowring Park	47.5289	-52.7459	2013-11-19	NA		UNK			0.849244	Negative					Negative
NL13-AIV891	1927-07937	ABDU	AHY	F	Bowring Park	47.5289	-52.7459	2013-11-19	NA		UNK			0.512259	Negative					Negative
NL13-AIV892	1927-07938	ABDU	HY	M	Bowring Park	47.5289	-52.7459	2013-11-19	NA		UNK			1.24778	Negative					Negative
NL13-AIV902	1927-07924	ABDU	ASY	M	Bowring Park	47.5289	-52.7459	2014-01-14	NA		UNK			0.865009	Negative					Negative
NL13-AIV903	1927-07681	ABDU	ASY	F	Bowring Park	47.5289	-52.7459	2014-01-14	NA		UNK			0.860568	Negative					Negative
NL13-AIV904	1927-07950	ABDU	ASY	M	Bowring Park	47.5289	-52.7459	2014-01-14	NA		UNK			0.926288	Negative					Negative
NL13-AIV905	1927-07951	ABDU	ASY	M	Bowring Park	47.5289	-52.7459	2014-01-14	NA		UNK			0.846359	Negative					Negative
NL13-AIV906	1927-07925	ABDU	ASY	M	Bowring Park	47.5289	-52.7459	2014-01-14	NA		UNK			0.67762	Negative					Negative
NL13-AIV907	1927-07952	ABDU	SY	M	Bowring Park	47.5289	-52.7459	2014-01-14	NA		UNK			0.887211	Negative					Negative
NL13-AIV908	1927-07953	ABDU	SY	F	Bowring Park	47.5289	-52.7459	2014-01-14	NA		UNK			0.87833	Negative					Negative
NL13-AIV909	1927-07954	ABDU	ASY	M	Bowring Park	47.5289	-52.7459	2014-01-14	NA		UNK			0.611901	Negative					Negative
NL13-AIV910	1927-07955	ABDU	SY	F	Bowring Park	47.5289	-52.7459	2014-01-14	NA		UNK			0.897869	Negative					Negative
NL13-AIV911	1927-07956	ABDU	ASY	F	Bowring Park	47.5289	-52.7459	2014-01-14	NA		UNK			0.807282	Negative					Negative
NL13-AIV913	1867-31732	ABDU	ASY	M	Bowring Park	47.5289	-52.7459	2014-01-28	NA		UNK			0.586146	Negative					Negative
NL13-AIV914	1927-07945	ABDU	ASY	M	Bowring Park	47.5289	-52.7459	2014-01-28	NA		UNK			0.625222	Negative					Negative
NL13-AIV915	1547-39182	ABDU	ASY	M	Bowring Park	47.5289	-52.7459	2014-01-28	NA		UNK			0.476021	Positive			-31.6294	Negative	Positive	Negative
NL13-AIV916	1927-07769	ABDU	ASY	M	Bowring Park	47.5289	-52.7459	2014-01-28	NA		UNK			0.690941	Negative					Negative
NL13-AIV917	1547-39183	ABDU	ASY	M	Bowring Park	47.5289	-52.7459	2014-01-28	NA		UNK			0.525755	Negative					Negative
NL13-AIV918	1547-39184	ABDU	ASY	M	Bowring Park	47.5289	-52.7459	2014-01-28	NA		UNK			0.669627	Negative					Negative
NL13-AIV926	1196-13415	NOPI	ASY	M	Quidi Vidi	47.5792	-52.6996	2014-02-01	NA		UNK			0.706039	Negative					Negative
NL13-AIV927	1927-07957	MALL	ASY	M	Quidi Vidi	47.5792	-52.6996	2014-02-01	NA		UNK			0.608348	Negative					Negative
NL13-AIV928	1927-07958	ABDU	ASY	M	Quidi Vidi	47.5792	-52.6996	2014-02-01	NA		UNK			0.755347	Negative					Negative
NL13-AIV929	1927-07959	MALX	ASY	M	Quidi Vidi	47.5792	-52.6996	2014-02-01	NA		UNK			0.827709	Negative					Negative
NL13-AIV934	N/A	ABDU	SY	M	Bowring Park	47.5289	-52.7459	2014-02-11	NA		UNK			0.772647	Negative					Negative
NL13-AIV935	1827-40379	ABDU	SY	F	Bowring Park	47.5289	-52.7459	2014-02-11	NA		UNK			0.825044	Negative					Negative
NL13-AIV936	N/A	ABDU	ASY	M	Bowring Park	47.5289	-52.7459	2014-02-11	NA		UNK			0.190923	Positive			17.29	Negative	Positive	Negative
NL13-AIV937	N/A	ABDU	ASY	M	Bowring Park	47.5289	-52.7459	2014-02-11	NA		UNK			0.919183	Negative					Negative
NL13-AIV938	N/A	ABDU	ASY	M	Bowring Park	47.5289	-52.7459	2014-02-11	NA		UNK			0.81794	Negative					Negative
NL13-AIV939	N/A	ABDU	SY	F	Bowring Park	47.5289	-52.7459	2014-02-11	NA		UNK			0.784559	Negative					Negative
NL14-AIV178	N/A	ABDU	SY	F	Bowring Park	47.5289	-52.7459	2014-02-11	NA		UNK			0.703182	Negative					Negative
NL14-061	N/A	ABDU	SY	F	Bowring Park	47.5289	-52.7459	2014-02-17	NA		UNK			0.986959	Negative					Negative
NL14-AIV062	N/A	ABDU	SY	M	Bowring Park	47.5289	-52.7459	2014-02-17	NA		UNK			0.887846	Negative					Negative
NL14-AIV063	N/A	ABDU	SY	F	Bowring Park	47.5289	-52.7459	2014-02-17	NA		UNK			0.695879	Negative					Negative
NL14-AIV064	N/A	ABDU	SY	F	Bowring Park	47.5289	-52.7459	2014-02-17	NA		UNK			0.926448	Negative					Negative
NL14-AIV065	N/A	ABDU	ASY	F	Bowring Park	47.5289	-52.7459	2014-02-17	NA		UNK			0.920188	Negative					Negative
NL14-AIV066	N/A	ABDU	ASY	F	Bowring Park	47.5289	-52.7459	2014-02-17	NA		UNK			0.656234	Negative					Negative
NL14-AIV067	1927-07960	ABDU	ASY	M	Bowring Park	47.5289	-52.7459	2014-02-25	NA		UNK			0.320292	Positive			8.92973	Negative	Positive	Negative
NL14-AIV069	1927-07962	ABDU	ASY	M	Bowring Park	47.5289	-52.7459	2014-02-25	NA		UNK			0.334898	Positive			21.6125	Negative	Positive	Negative
NL14-AIV070	1927-07963	ABDU	SY	F	Bowring Park	47.5289	-52.7459	2014-02-25	NA		UNK			0.615545	Negative					Negative
NL14-AIV071	1927-07964	ABDU	ASY	M	Bowring Park	47.5289	-52.7459	2014-02-25	NA		UNK			0.751174	Negative					Negative
NL14-AIV072	1927-07965	ABDU	ASY	M	Bowring Park	47.5289	-52.7459	2014-02-25	NA		UNK			0.131455	Positive			-24.3562	Negative	Positive	Negative
NL14-AIV074	N/A	ABDU	ASY	F	Bowring Park	47.5289	-52.7459	2014-03-04	NA		UNK			0.856547	Negative					Negative
NL14-AIV075	N/A	ABDU	ASY	M	Bowring Park	47.5289	-52.7459	2014-03-04	NA		UNK			0.0834637	Positive			-21.4845	Negative	Positive	Negative
NL14-AIV076	N/A	ABDU	ASY	M	Bowring Park	47.5289	-52.7459	2014-03-04	NA		UNK			0.796035	Negative					Negative
NL14-AIV081	N/A	ABDU	ASY	M	Bowring Park	47.5289	-52.7459	2014-03-04	NA		UNK			0.919144	Negative					Negative
NL14-AIV1560	N/A	ABDU	HY	M	Bowring Park	47.5289	-52.7459	2014-09-08	NA		UNK			0.743836	Negative					Negative
NL14-AIV1561	N/A	ABDU	HY	F	Bowring Park	47.5289	-52.7459	2014-09-08	NA		UNK			0.921855	Negative					Negative
NL14-AIV1562	1927-07877	ABDU	AHY	M	Bowring Park	47.5289	-52.7459	2014-09-08	NA		UNK			0.714584	Negative					Negative
NL14-AIV1563	N/A	ABDU	HY	M	Bowring Park	47.5289	-52.7459	2014-09-08	NA		UNK			0.773924	Negative					Negative
NL14-AIV1564	N/A	ABDU	HY	F	Bowring Park	47.5289	-52.7459	2014-09-08	NA		UNK			0.748015	Negative					Negative
NL14-AIV1565	N/A	ABDU	AHY	F	Bowring Park	47.5289	-52.7459	2014-09-19	NA		UNK					29.1868	Negative			Negative
NL14-AIV1566	N/A	ABDU	HY	M	Bowring Park	47.5289	-52.7459	2014-09-19	NA		UNK			0.757209	Negative					Negative
NL14-AIV1567	N/A	ABDU	AHY	F	Bowring Park	47.5289	-52.7459	2014-09-19	NA		UNK			0.717092	Negative					Negative
NL14-AIV1568	N/A	ABDU	HY	F	Bowring Park	47.5289	-52.7459	2014-09-19	NA		UNK			0.769745	Negative					Negative
NL14-AIV1569	N/A	ABDU	AHY	F	Bowring Park	47.5289	-52.7459	2014-09-19	NA		UNK			0.757209	Negative					Negative
NL14-AIV1570	N/A	ABDU	HY	F	Bowring Park	47.5289	-52.7459	2014-09-19	NA		UNK					56.8176	Positive	19.2431	Negative	Positive	Negative
NL14-AIV1572	N/A	ABDU	HY	M	Bowring Park	47.5289	-52.7459	2014-10-03	NA		UNK			0.763059	Negative					Negative
NL14-AIV1573	N/A	ABDU	AHY	M	Bowring Park	47.5289	-52.7459	2014-10-03	NA		UNK					85.4946	Positive	19.205	Negative	Positive	Negative
NL14-AIV1574	N/A	ABDU	AHY	F	Bowring Park	47.5289	-52.7459	2014-10-03	NA		UNK			0.798161	Negative					Negative
NL14-AIV1575	N/A	ABDU	HY	F	Bowring Park	47.5289	-52.7459	2014-10-03	NA		UNK			0.72127	Negative					Negative
NL14-AIV1576	N/A	ABDU	HY	F	Bowring Park	47.5289	-52.7459	2014-10-03	NA		UNK			0.854158	Negative					Negative
NL14-AIV1577	N/A	ABDU	HY	F	Bowring Park	47.5289	-52.7459	2014-10-03	NA		UNK			0.841621	Negative					Negative
NL14-AIV1578	N/A	ABDU	AHY	F	Bowring Park	47.5289	-52.7459	2014-10-03	NA		UNK			0.804847	Negative					Negative
NL14-AIV1579	N/A	ABDU	HY	F	Bowring Park	47.5289	-52.7459	2014-10-03	NA		UNK			0.702048	Negative					Negative
NL14-AIV1580	1827-40379	ABDU	AHY	F	Bowring Park	47.5289	-52.7459	2014-10-10	NA		UNK			0.448809	Positive			29.5847	Negative	Positive	Negative
NL14-AIV1581	N/A	ABDU	HY	F	Bowring Park	47.5289	-52.7459	2014-10-10	NA		UNK			0.725449	Negative					Negative
NL14-AIV1582	1927-07879	ABDU	AHY	M	Bowring Park	47.5289	-52.7459	2014-10-10	NA		UNK			0.761387	Negative					Negative
NL14-AIV1583	N/A	ABDU	HY	M	Bowring Park	47.5289	-52.7459	2014-10-10	NA		UNK			0.772252	Negative					Negative
NL14-AIV1584	N/A	ABDU	HY	F	Bowring Park	47.5289	-52.7459	2014-11-07	NA		UNK			0.729628	Negative					Negative
NL14-AIV1505	N/A	ABDU	AHY	M	Bowring Park	47.5289	-52.7459	2014-10-10	NA		UNK					29.2318	Negative			Negative
NL14-AIV1506	N/A	ABDU	HY	F	Bowring Park	47.5289	-52.7459	2014-10-07	NA		UNK			0.849979	Negative					Negative
NL14-AIV1507	N/A	ABDU	AHY	F	Bowring Park	47.5289	-52.7459	2014-10-09	NA		UNK			0.70957	Negative					Negative
NL14-AIV1508	1827-40381	ABDU	AHY	M	Bowring Park	47.5289	-52.7459	2014-10-09	NA		UNK					15.2772	Negative			Negative
NL14-AIV1509	N/A	ABDU	HY	F	Bowring Park	47.5289	-52.7459	2014-10-09	NA		UNK					6.95275	Negative			Negative
NL14-AIV1510	N/A	ABDU	HY	M	Bowring Park	47.5289	-52.7459	2014-10-09	NA		UNK					10.0094	Negative			Negative
NL14-AIV1511	1547-39183	ABDU	AHY	M	Bowring Park	47.5289	-52.7459	2014-10-09	NA		UNK			0.653573	Negative					Negative
NL14-AIV1512	1927-07860	ABDU	AHY	F	Bowring Park	47.5289	-52.7459	2014-10-07	NA		UNK			0.814041	Negative					Negative
NL14-AIV1513	N/A	ABDU	HY	F	Bowring Park	47.5289	-52.7459	2014-10-07	NA		UNK					8.24052	Negative			Negative
NL14-AIV1514	1927-07564	ABDU	AHY	M	Bowring Park	47.5289	-52.7459	2014-10-07	NA		UNK			0.256582	Positive			12.3518	Negative	Positive	Negative
NL14-AIV1515	N/A	ABDU	AHY	F	Bowring Park	47.5289	-52.7459	2014-10-07	NA		UNK					46.4233	Positive	14.5615	Negative	Positive	Negative
NL14-AIV1614	1927-07809	ABDU	AHY	M	Bowring Park	47.5289	-52.7459	2014-11-07	NA		UNK			0.767238	Negative					Negative
NL14-AIV1615	1867-31542	ABDU	AHY	M	Bowring Park	47.5289	-52.7459	2014-11-07	NA		UNK			0.589219	Negative					Negative
NL14-AIV1616	N/A	ABDU	AHY	M	Bowring Park	47.5289	-52.7459	2014-11-07	NA		UNK					87.7447	Positive	29.2212	Negative	Positive	Negative
NL14-AIV1617	N/A	ABDU	HY	F	Bowring Park	47.5289	-52.7459	2014-11-07	NA		UNK					90.7931	Positive	26.1308	Negative	Positive	Negative
NL14-AIV1619	N/A	ABDU	AHY	F	Bowring Park	47.5289	-52.7459	2014-11-05	NA		UNK			0.858337	Negative					Negative
NL14-AIV1620	N/A	ABDU	HY	F	Bowring Park	47.5289	-52.7459	2014-11-05	NA		UNK			0.551609	Negative					Negative
NL14-AIV1621	N/A	ABDU	AHY	F	Bowring Park	47.5289	-52.7459	2014-11-05	NA		UNK			0.128709	Positive			18.2913	Negative	Positive	Negative
NL14-AIV1622	N/A	ABDU	HY	F	Bowring Park	47.5289	-52.7459	2014-11-07	NA		UNK					48.8883	Positive	37.8459	Positive	Positive	Positive
NL14-AIV1623	N/A	ABDU	AHY	M	Bowring Park	47.5289	-52.7459	2014-11-07	NA		UNK					28.0362	Negative			Negative
NL14-AIV1624	N/A	ABDU	HY	F	Bowring Park	47.5289	-52.7459	2014-10-29	NA		UNK					97.6783	Positive	7.35681	Negative	Positive	Negative
NL14-AIV1625	NA	ABDU	HY	F	Bowring Park	47.5289	-52.7459	2014-10-29	NA		UNK					94.9881	Positive	37.9146	Positive	Positive	Positive
NL14-AIV1626	1797-51215	ABDU	AHY	M	Bowring Park	47.5289	-52.7459	2014-10-28	NA		UNK			0.708734	Negative					Negative
NL14-AIV1628	1927-07755	ABDU	AHY	M	Bowring Park	47.5289	-52.7459	2014-10-23	NA		UNK					97.8933	Positive	36.786	Positive	Positive	Positive
NL14-AIV1629	N/A	ABDU	AHY	F	Bowring Park	47.5289	-52.7459	2014-10-28	NA		UNK			0.637693	Negative					Negative
NL14-AIV1630	N/A	ABDU	AHY	M	Bowring Park	47.5289	-52.7459	2014-10-28	NA		UNK			0.203092	Positive			32.9381	Negative	Positive	Negative
NL14-AIV1631	1927-07681	ABDU	AHY	F	Bowring Park	47.5289	-52.7459	2014-10-28	NA		UNK					17.1894	Negative			Negative
NL14-AIV1632	N/A	ABDU	AHY	F	Bowring Park	47.5289	-52.7459	2014-10-28	NA		UNK					25.5405	Negative			Negative
AIV2021-NL-081	1717-45979	MBDH	ASY	M	Bowring Park	47.529	-52.746	2022-01-28	5		negative					96.9945	Positive	87.4373	Positive	Positive	Positive
AIV2021-NL-082	1717-45980	ABDU	ASY	M	Bowring Park	47.529	-52.746	2022-01-28	5		negative			0.397614	Positive			51.9801	Positive	Positive	Positive
AIV2021-NL-083	1717-45981	ABDU	ASY	F	Bowring Park	47.529	-52.746	2022-01-28	5		negative			0.136183	Positive			89.6322	Positive	Positive	Positive
AIV2021-NL-084	1717-45982	ABDU	ASY	M	Bowring Park	47.529	-52.746	2022-01-28	5		negative					93.9952	Positive	59.7231	Positive	Positive	Positive
AIV2021-NL-085	1196-13442	NOPI	ASY	M	Bowring Park	47.529	-52.746	2022-01-28	5		negative			0.399602	Positive			59.08	Positive	Positive	Positive
AIV2021-NL-086	1717-45983	ABDU	ASY	F	Bowring Park	47.529	-52.746	2022-01-28	5		negative			0.175944	Positive			70.5305	Positive	Positive	Positive
AIV2021-NL-087	1717-45984	ABDU	SY	M	Bowring Park	47.529	-52.746	2022-01-28	5		negative			0.152087	Positive			65.9175	Positive	Positive	Positive
AIV2021-NL-088	1717-45985	ABDU	ASY	M	Bowring Park	47.529	-52.746	2022-01-28	5		negative			0.350895	Positive			62.8039	Positive	Positive	Positive
AIV2021-NL-089	1927-07943	ABDU	ASY	M	Bowring Park	47.529	-52.746	2022-01-28	5		negative			1.0507	Negative			95.0326	Positive	Positive	Positive
AIV2021-NL-098	1717-45986	MALL	ASY	M	Bowring Park	47.529	-52.746	2022-02-08	7		negative					6.01097	Negative			Negative
AIV2021-NL-100	1717-45987	ABDU	ASY	M	Bowring Park	47.529	-52.746	2022-02-08	7		negative					93.9323	Positive	72.8271	Positive	Positive	Positive
AIV2021-NL-101	1196-13443	AMWI	SY	M	Quidi Vidi	47.5791	-52.6997	2022-02-08	7		negative					46.9284	Positive	52.9528	Positive	Positive	Positive
AIV2021-NL-102	1927-07632	MALL	ASY	M	Quidi Vidi	47.5791	-52.6997	2022-02-08	7		negative			0.15507	Positive			85.9832	Positive	Positive	Positive
AIV2021-NL-103	NA	Hybrid duck	ASY	M	Quidi Vidi	47.5791	-52.6997	2022-02-08	7		negative			0.148111	Positive			82.8747	Positive	Positive	Positive
AIV2021-NL-104	1196-13444	AMWI	SY	F	Quidi Vidi	47.5791	-52.6997	2022-02-08	7		negative					-11.7033	Negative			Negative
AIV2021-NL-105	1196-13445	EUWI	ASY	M	Quidi Vidi	47.5791	-52.6997	2022-02-08	7		negative			0.0974155	Positive			86.698	Positive	Positive	Positive
AIV2021-NL-106	1717-45988	ABDU	ASY	M	Quidi Vidi	47.5791	-52.6997	2022-02-08	7		negative			0.142147	Positive			77.0277	Positive	Positive	Positive
AIV2021-NL-107	1717-45989	MBDH	ASY	F	Quidi Vidi	47.5791	-52.6997	2022-02-08	7		negative					96.7507	Positive	78.8218	Positive	Positive	Positive
AIV2021-NL-108	1717-45990	MALL	ASY	M	Quidi Vidi	47.5791	-52.6997	2022-02-08	7		negative			0.328032	Positive			36.3579	Positive	Positive	Positive
AIV2021-NL-278	NA	Hybrid duck	ASY	U	Quidi Vidi	47.5791	-52.6997	2022-05-03	19		negative			0.148936	Positive			27.017	Negative	Positive	Negative
AIV2021-NL-279	1196-13446	NOPI	SY	M	Bowring Park	47.529	-52.746	2022-05-03	19		negative			0.37234	Positive			61.3175	Positive	Positive	Positive
AIV2021-NL-280	1717-45991	MALL	AHY	M	Bowring Park	47.529	-52.746	2022-05-03	19		negative			0.384043	Positive			28.3629	Negative	Positive	Negative
AIV2022-NL-JW001	1196-13447	NOPI	AHY	F	Bowring Park	47.529	-52.746	2022-07-27	31		negative			0.385106	Positive			18.0911	Negative	Positive	Negative
AIV2022-NL-JW003	2107-82108	ABDU	AHY	F	Bowring Park	47.529	-52.746	2022-07-27	31		negative			0.865957	Negative					Negative
AIV2022-NL-JW004	2107-82109	ABDU	AHY	M	Bowring Park	47.529	-52.746	2022-07-27	31		negative			0.352128	Positive			28.9414	Negative	Positive	Negative
AIV2022-NL-JW005	2107-82110	MALL	AHY	M	Bowring Park	47.529	-52.746	2022-07-27	31		negative			0.428723	Positive			61.7445	Positive	Positive	Positive
AIV2022-NL-JW006	1196-13448	NOPI	AHY	F	Bowring Park	47.529	-52.746	2022-07-31	32		negative			0.896809	Negative					Negative
AIV2022-NL-JW007	2107-82111	MALL	AHY	F	Bowring Park	47.529	-52.746	2022-07-31	32		negative			0.230851	Positive			40.0544	Positive	Positive	Positive
AIV2022-NL-JW008	2107-82112	ABDU	AHY	M	Bowring Park	47.529	-52.746	2022-07-31	32		negative			0.182979	Positive			-24.2785	Negative	Positive	Negative
AIV2022-NL-JW009	1196-13449	NOPI	AHY	F	Bowring Park	47.529	-52.746	2022-07-31	32		negative			0.924468	Negative					Negative
AIV2022-NL-JW010	2107-82113	ABDX	AHY	M	Bowring Park	47.529	-52.746	2022-07-31	32		negative			0.261702	Positive			-29.9987	Negative	Positive	Negative
AIV2022-NL-JW011	2107-82114	ABDX	AHY	M	Bowring Park	47.529	-52.746	2022-07-31	32		positive	28.744	H9NX	0.537234	Negative					Negative
AIV2022-NL-JW012	2107-82115	ABDU	AHY	F	Quidi Vidi	47.5791	-52.6997	2022-07-31	32		negative			0.435106	Positive			-26.7762	Negative	Positive	Negative
AIV2022-NL-JW013	2107-82116	ABDU	L	M	Quidi Vidi	47.5791	-52.6997	2022-07-31	32		negative			0.741489	Negative					Negative
AIV2022-NL-JW014	2107-82117	ABDX	AHY	F	Bowring Park	47.529	-52.746	2022-08-23	35		inconclusive	>45	UNK	0.837234	Negative					Negative
AIV2022-NL-JW016	1196-13450	NOPI	AHY	F	Bowring Park	47.529	-52.746	2022-08-23	35		negative			0.869149	Negative					Negative
AIV2022-NL-JW017	2107-82119	ABDU	HY	M	Bowring Park	47.529	-52.746	2022-08-23	35		negative			0.931915	Negative					Negative
AIV2022-NL-JW018	2107-82120	MALL	AHY	F	Bowring Park	47.529	-52.746	2022-08-23	35		positive	31.973	H11NX	0.608511	Negative					Negative
AIV2022-NL-JW019	2107-82121	MALL	AHY	F	Bowring Park	47.529	-52.746	2022-08-23	35		negative			1.01277	Negative					Negative
AIV2022-NL-JW020	2107-82122	MALL	AHY	M	Bowring Park	47.529	-52.746	2022-08-23	35		negative			0.32766	Positive			-34.1141	Negative	Positive	Negative
AIV2022-NL-JW021	2107-82199	ABDU	L	F	Quidi Vidi	47.5791	-52.6997	2022-09-09	37		negative			0.457447	Positive			-7.68844	Negative	Positive	Negative
AIV2022-NL-JW022	2107-82123	MALL	L	M	Quidi Vidi	47.5791	-52.6997	2022-09-09	37		negative			1.08404	Negative					Negative
AIV2022-NL-JW023	2107-82124	MALL	AHY	F	Quidi Vidi	47.5791	-52.6997	2022-09-09	37		inconclusive	39.879	UNK	0.673404	Negative					Negative
AIV2022-NL-JW024	2107-82125	MALL	AHY	M	Quidi Vidi	47.5791	-52.6997	2022-09-09	37		negative			0.151064	Positive			12.1587	Negative	Positive	Negative
AIV2022-NL-JW025	2107-82126	ABDU	AHY	M	Quidi Vidi	47.5791	-52.6997	2022-09-09	37		negative			0.953191	Negative					Negative
AIV2022-NL-JW026	2107-82127	MALX	AHY	M	Quidi Vidi	47.5791	-52.6997	2022-09-09	37		negative			0.442553	Positive			18.359	Negative	Positive	Negative
AIV2023-NL-JW027	1196-13451	NOPI	ASY	M	Bowring Park	47.529	-52.746	2023-02-07	58		negative			0.795745	Negative					Negative
AIV2023-NL-JW028	1547-39391	ABDU	ASY	M	Bowring Park	47.529	-52.746	2023-02-07	58		negative			0.459574	Positive			30.4555	Negative	Positive	Negative
AIV2023-NL-JW029	1547-39392	MALL	SY	F	Bowring Park	47.529	-52.746	2023-02-07	58		negative			1.35638	Negative					Negative
AIV2023-NL-JW030	1547-39393	MALL	ASY	M	Bowring Park	47.529	-52.746	2023-02-07	58		negative			0.0849331	Positive			33.2419	Negative	Positive	Negative
AIV2023-NL-JW031	1196-13452	NOPI	ASY	F	Bowring Park	47.529	-52.746	2023-02-07	58		negative			0.21173	Positive			50.3549	Positive	Positive	Positive
AIV2023-NL-JW032	1196-13448	NOPI	ASY	F	Bowring Park	47.529	-52.746	2023-02-07	58	Recaptured during study - first banded and sampled 31 July 2022	negative			1.20745	Negative					Negative
AIV2023-NL-JW033	1196-13442	NOPI	ASY	M	Bowring Park	47.529	-52.746	2023-02-07	58	Recaptured during study - first banded and sampled 28 January 2022	negative			0.443617	Positive			29.8123	Negative	Positive	Negative
AIV2023-NL-JW034	1547-39394	ABDU	ASY	F	Bowring Park	47.529	-52.746	2023-02-13	59		negative			1.12979	Negative					Negative
AIV2023-NL-JW035	1196-13453	NOPI	ASY	F	Bowring Park	47.529	-52.746	2023-02-13	59		negative			0.8726	Negative					Negative
AIV2023-NL-JW036	1547-39395	MALL	ASY	F	Bowring Park	47.529	-52.746	2023-02-13	59		negative			1.03549	Negative					Negative
AIV2023-NL-JW037	1547-39396	ABDX	ASY	M	Bowring Park	47.529	-52.746	2023-02-13	59		negative			0.32228	Positive			63.4399	Positive	Positive	Positive
AIV2023-NL-JW038	1547-39397	ABDX	ASY	M	Quidi Vidi	47.5782	-52.7	2023-02-13	59		negative			0.480512	Positive			31.3835	Negative	Positive	Negative
AIV2023-NL-JW039	1196-13454	EUWI	ASY	F	Quidi Vidi	47.5776	-52.7	2023-02-13	59		negative			1.09831	Negative					Negative
AIV2023-NL-JW040	1196-13455	AMWI	ASY	M	Quidi Vidi	47.5776	-52.7	2023-02-13	59		negative			0.563118	Negative					Negative
AIV2023-NL-JW041	1547-39398	ABDU	ASY	M	Quidi Vidi	47.5776	-52.7	2023-02-13	59		negative			1.02152	Negative					Negative
AIV2023-NL-JW042	1547-39399	MALL	ASY	F	Quidi Vidi	47.5776	-52.7	2023-02-13	59		negative			1.1018	Negative					Negative
AIV2023-NL-JW043	1547-39400	MALL	ASY	F	Quidi Vidi	47.5776	-52.7	2023-02-13	59		negative			0.259453	Positive			55.8043	Positive	Positive	Positive
AIV2023-NL-JW044	1547-39331	MALL	SY	M	Quidi Vidi	47.5776	-52.7	2023-02-13	59		negative			0.571262	Negative					Negative
AIV2023-NL-JW045	1547-39332	MALL	ASY	M	Quidi Vidi	47.5776	-52.7	2023-02-13	59		negative			0.332752	Positive			27.7727	Negative	Positive	Negative
AIV2023-NL-JW046	1547-39333	ABDU	ASY	M	Quidi Vidi	47.5776	-52.7	2023-02-13	59		inconclusive	>45		0.159395	Positive			43.9368	Positive	Positive	Positive
AIV2023-NL-JW047	1196-13456	AMWI	ASY	M	Quidi Vidi	47.5776	-52.7	2023-02-13	59		inconclusive	>45		0.988947	Negative					Negative
AIV2023-NL-JW048	1196-13457	EUWI	ASY	M	Quidi Vidi	47.5776	-52.7	2023-03-07	62		negative			0.0919348	Positive			24.33	Negative	Positive	Negative
AIV2023-NL-JW049	1547-39329	MALL	ASY	F	Quidi Vidi	47.5776	-52.7	2023-03-07	62		inconclusive	36.694	H5	0.322608	Positive			34.0303	Negative	Positive	Negative
AIV2023-NL-JW050	1547-39330	ABDX	ASY	M	Quidi Vidi	47.5776	-52.7	2023-03-07	62	Previously banded 2107-82034 on 20 September 2018 - Kenny's Pond	inconclusive	>45	H5	0.105307	Positive			-1.30775	Negative	Positive	Negative
AIV2023-NL-JW051	1547-39334	MALL	ASY	M	Quidi Vidi	47.5776	-52.7	2023-03-07	62		negative			0.0961137	Positive			-18.4738	Negative	Positive	Negative
AIV2023-NL-JW052	1547-39335	ABDU	ASY	M	Quidi Vidi	47.5776	-52.7	2023-03-07	62		negative			0.228165	Positive			14.3508	Negative	Positive	Negative
AIV2023-NL-JW053	1547-39339	MALL	ASY	F	Quidi Vidi	47.5776	-52.7	2023-03-07	62		negative			0.13038	Positive			29.9777	Negative	Positive	Negative
AIV2023-NL-JW054	1547-39340	ABDU	ASY	F	Quidi Vidi	47.5776	-52.7	2023-03-07	62		negative			0.147096	Positive			46.6264	Positive	Positive	Positive
AIV2023-NL-JW055	1547-39341	MALL	ASY	F	Quidi Vidi	47.5776	-52.7	2023-03-07	62		negative			0.106979	Positive			7.18546	Negative	Positive	Negative
AIV2023-NL-JW056	1547-39342	ABDU	ASY	F	Quidi Vidi	47.5776	-52.7	2023-03-07	62		positive	29.94	H5	0.315086	Positive			-9.84408	Negative	Positive	Negative
AIV2023-NL-JW057	1106-21477	LESC	ASY	M	Quidi Vidi	47.5827	-52.6903	2023-03-07	62		positive	34.057	H5	0.100293	Positive			31.7403	Negative	Positive	Negative
AIV2023-NL-JW058	1547-39343	MBDH	ASY	M	Bowring Park	47.529	-52.746	2023-04-25	69		negative			0.14662	Positive			57.0312	Positive	Positive	Positive
AIV2023-NL-JW059	1547-39344	MALL	ASY	F	Kent's Pond	47.5893	-52.7228	2023-04-25	69		negative			0.15101	Positive			73.0147	Positive	Positive	Positive
AIV2023-NL-JW060	1547-39345	MALL	ASY	M	Kent's Pond	47.5893	-52.7228	2023-04-25	69		negative			0.380158	Positive			81.9118	Positive	Positive	Positive
AIV2023-NL-JW061	1547-39346	MALL	ASY	M	Kent's Pond	47.5893	-52.7228	2023-04-25	69		negative			0.165935	Positive			82.7022	Positive	Positive	Positive
AIV2023-NL-JW062	1547-39347	MALL	SY	F	Kenny's Pond	47.5916	-52.7158	2023-04-25	69		negative			0.152766	Positive			71.636	Positive	Positive	Positive
AIV2023-NL-JW063	1547-39348	MALL	ASY	M	Kenny's Pond	47.5916	-52.7158	2023-04-25	69		negative			0.123793	Positive			81.8474	Positive	Positive	Positive
